# Supplementary material for: Comprehensive evaluation method of stope stability and its application in deep metal mine
Source: PLoS One. 2023 Mar 17;18(3):e0283205. doi: 10.1371/journal.pone.0283205 (PMC10022794; doi:10.1371/journal.pone.0283205)
Supplement: S1 Data — (XLSX) [file pone.0283205.s001.xlsx]

## Sheet: Structural plane information
Structural plane information in -570m level
Location	Joint Group Number	Joint Number	Dip(°)	Dip Angl(Dip(°))	Joint Spacing(cm)	Volume Joint Number	Condition of Joint Structural Plane
One lane Three layers -570m level (9360,9120,-570)	2	1	302.7	55.2	16	11.08	The joint fissures of rock mass are relatively developed, and the joints are mostly wavy or rough and irregular. There are fillers between some joints, and the structural plane is relatively wet.
		2	89.2	80.3	74
One lane Four layers -570m level (9350,9130,-570)	2	1	308.5	59.6	22	20.93	The joint fissures of rock mass are relatively developed, and the joints are mostly wavy or rough and irregular. There are fillers between some joints, and the structural plane is relatively wet.
		2	90.7	53	27

## Sheet: Uniaxial compression
Uniaxial compression test results of -570m level rock
Location	Lithology	Sample Size (mm)		Compressive Strength (Mpa)
		Diameter	Height
One lane Three layers -570m level (9360,9120,-570)	Sericite Rock	49.8	99.8	63.07
	Sericite Rock	49.6	99.6	136.69
	Sericite Rock	49.7	99.9	129.42
One lane Four layers -570m level (9350,9130,-570)	Sericite granite	49.6	99.66	144.75
	Sericite granite	49.62	99.75	120.27
	Sericite granite	49.76	100	137.28
