# Supplementary material for: Comprehensive evaluation method of stope stability and its application in deep metal mine
Source: PLoS One. 2023 Mar 17;18(3):e0283205. doi: 10.1371/journal.pone.0283205 (PMC10022794; doi:10.1371/journal.pone.0283205)
Supplement: S2 Data — This table contains the tracing data and fitting results for the curves in Figs 3, 4, 6, and 7, where the tracing data was generated using GetData. (XLSX) [file pone.0283205.s002.xlsx]

## Sheet: Mathews stability chart
Generated by GetData 2.20 on March 22, 2022, 10:44					Generated by GetData 2.20 on March 22, 2022, 10:44					Generated by GetData 2.20 on March 22, 2022, 10:44
curve #1					curve #2					curve #3
1.38081	0.102506				3.19767	0.102092				5.15988	0.104516
1.45349	0.124529				3.4157	0.1549				5.88663	0.221188
1.59884	0.164428				3.63372	0.270105				7.26744	0.793083
1.81686	0.229499				4.06977	0.556301				9.59302	4.30755
2.10756	0.357976				4.50581	1.02506				11.7733	14.1827
2.39826	0.574131				5.08721	1.78599				14.1715	45.3936
2.8343	1.05791				5.6686	2.70761
3.19767	1.84413				6.5407	4.58512
3.4157	2.23961				7.34012	6.75712				Generated by GetData 2.20 on March 25, 2022, 10:45
3.63372	2.7199				8.21221	9.41746
3.92442	3.39586				9.22965	13.4912
4.43314	4.60668				10.3924	18.7906				curve #4
4.94186	6.24923				11.9186	27.6471				6.97674	0.104094
5.45058	8.24481				14.4622	52.1358				8.28488	0.394657
6.10465	10.8741				16.2791	74.5555				9.15698	0.907642
6.8314	14.3396				18.6773	122.372				10.1744	1.91962
7.84884	20.5425				21.657	195.093				11.1919	3.84013
8.93895	28.6164				24.8547	310.876				12.5	7.89371
10.1744	39.8507									13.0087	10.4144
11.1919	51.0756									14.2442	18.6302
12.936	75.1124									15.4797	32.4126
14.0988	96.2384									16.6424	54.8527
15.6977	133.912									17.6599	80.7976
17.0785	176.331									18.532	115.786
19.0407	245.159
20.2035	297.108
21.439	360.009
22.9651	448.244
24.1279	543.228
24.782	606.301

## Sheet: UBC
Generated by GetData 2.20 on March 22, 2022, 11:00						Generated by GetData 2.20 on March 22, 2022,11:00
curve #1						curve #2
24.3873	0.11658					42.6471	0.233161
25.4902	0.699482					43.9951	0.816062
27.0833	1.39896					45.3431	1.51554
28.3088	1.98187					46.3235	1.98187
30.8824	3.03109					47.549	2.56477
32.2304	3.73057					48.652	3.14767
33.4559	4.31347					51.4706	4.66321
34.0686	4.66321					53.4314	5.71244
35.2941	5.24611					55.0245	6.5285
36.5196	5.9456					56.9853	7.6943
38.3578	6.87824					58.8235	8.62694
40.5637	8.04404					60.7843	9.67617
43.6275	9.79275					63.4804	11.1917
45.4657	10.842					65.8088	12.4741
47.7941	12.1244					67.1569	13.2902
50.4902	13.6399					68.3824	14.1062
52.451	14.6891					70.5882	15.6218
54.902	16.2047					72.9167	17.3705
56.7402	17.2539					75.1225	19.1192
58.4559	18.3031					77.3284	20.9845
61.152	20.0518					79.0441	22.7332
63.1127	21.3342					80.5147	24.2487
64.8284	22.6166					81.6176	25.4145
66.0539	23.5492					82.9657	26.9301
67.402	24.4819					83.701	27.8627
69.3627	25.7642					84.5588	29.0285
70.4657	26.5803					85.4167	30.0777
70.9559	26.9301					86.2745	31.2435
71.201	27.1632					87.7451	33.5751
71.8137	27.6295					89.0931	35.9067
72.6716	28.329					89.951	37.5389
74.1422	29.4948					91.1765	39.7539
75.3676	30.7772					91.9118	41.2694
76.8382	32.0596					92.6471	42.785
78.4314	33.5751					93.1373	43.8342
79.5343	34.6244					93.75	44.7668
80.2696	35.557
81.1275	36.4896
81.8627	37.1891
85.049	41.6192
86.152	43.1347
86.8873	44.1839
87.1324	44.6503

## Sheet: Maximum Standup Time 
Generated by GetData 2.20 on March 23, 2022, 09:39					Generated by GetData 2.20 on March 23, 2022, 09:39					Generated by GetData 2.20 on March 23, 2022, 11:22					Generated by GetData 2.20 on March 23, 2022, 16:22
curve #1					curve #2					curve #3					curve #7
1.01413	4.45025				9.50347	1.03367				42.6672	11.5398				1604.46	20.3158
1.15299	4.58062				10.8481	1.05945				51.1051	10.3688				1693.71	19.8552
1.30038	4.73487				12.3334	1.08956				65.7933	8.96727				2757.01	15.3115
1.46662	4.89432				14.0221	1.12243				74.6519	8.43539				3072.28	14.5138
1.65743	5.06343				15.9101	1.15728				97.8578	7.18453				3485.94	13.549
1.80667	5.17208				18.0522	1.1932				119.345	6.50499				4175.32	12.3616
1.86183	5.25175				20.5239	1.22712				148.199	5.75621				5184.82	11.0226
2.02541	5.369				23.3809	1.26092				174.333	5.25175				6438.39	9.82862
2.29351	5.54038				26.5822	1.29786				208.809	4.75502				7305.27	9.17526
2.60232	5.75621				30.2218	1.33588				241.238	4.40513				8749.96	8.30743
2.88829	5.91478				34.3598	1.37268				399.835	3.3455				10671.2	7.52168
2.9527	5.93491				39.0643	1.41169				453.67	3.12311				14766.5	6.35753
3.25752	6.12436				44.5021	1.45182				699.564	2.46426				19010.6	5.58289
3.68872	6.32522				50.6968	1.49181									24474.6	4.90264
4.16863	6.53267				57.7539	1.53161
4.70153	6.75266				65.7933	1.5738
5.31321	6.98598				74.9518	1.61716				Generated by GetData 2.20 on March 23, 2022, 11:25					Generated by GetData 2.20 on March 23, 2022, 16:25
5.98044	7.23351				85.3852	1.65889
6.71797	7.49617				97.271	1.70025
7.57678	7.7486				110.811	1.74264				curve #4					curve #8
8.68355	7.91487				126.236	1.78913				2.4211	3.61123				8749.96	23.1346
9.7154	8.2232				143.809	1.83685				2.69795	3.32003				14243.1	18.2542
10.9794	8.50011				163.827	1.88265				2.8999	3.14707				17370.5	16.6544
12.4327	8.77144				187.382	1.92796				3.06121	3.02907				20433.6	15.4289
14.0221	9.05912				213.894	1.97435				3.11695	2.98312				24036.9	14.2936
15.8146	9.36419				244.647	2.02014				3.29034	2.87127				27769.9	13.3434
17.908	9.65489				279.822	2.067				3.53663	2.72169				40564.9	11.1072
20.36	9.93773				320.055	2.11494				3.80135	2.5799				45203.5	10.5285
23.1477	10.2375				366.072	2.16584				4.08588	2.44549				60334.3	9.17526
26.2643	10.5375				418.706	2.21419				4.39171	2.31809				81996.1	7.87464
29.8006	10.8554				479.868	2.25786				4.47167	2.30044				96455.3	7.2952
33.813	11.1829				549.964	2.3024				4.80638	2.1806
38.4427	11.5007				629.037	2.3538				5.16614	2.067
43.7062	11.8276				669.377	2.37186				5.65394	1.9444
49.6905	12.1534				765.619	2.42687				5.96846	1.87149
56.6074	12.4882				879.217	2.46635				6.4152	1.774
64.4873	12.8322				985.667	2.50222				6.89538	1.68158
73.464	13.1745				1118.38	2.56025				7.4115	1.59398
83.5226	13.5145				1281.75	2.6019				7.96625	1.51094
95.3401	13.8515				1474.88	2.63974
109.048	14.1848				1697.11	2.6804
124.727	14.5261				1952.83	2.72169
142.66	14.8504				2247.09	2.76361				Generated by GetData 2.20 on March 23, 2022, 11:39					Generated by GetData 2.20 on March 23, 2022, 16:30
163.171	15.1949				2585.68	2.80856
186.632	15.5473				2975.28	2.84941
193.879	15.6002				3423.6	2.88348				curve #5					curve #9
222.2	15.9214				3947.37	2.9155				8.8772	7.81469				55128.9	26.3446
254.147	16.2769				4533.06	2.97048				16.6944	5.25175				58195.6	25.7474
290.688	16.6403				5237.06	2.98565				19.2871	4.82826				88133.5	21.2691
333.15	16.9829				6026.18	3.0188				22.2824	4.40513				93036.2	20.787
381.815	17.3032				6920.31	3.05231				39.6959	3.05231				97818.6	20.2813
438.467	17.6295				7852.07	3.07573				44.2352	2.87127
502.515	17.9925				8909.29	3.09933				48.412	2.72169
575.92	18.3474				10272.3	3.12045				52.0356	2.59969
661.372	18.6934				12553	3.17121				54.9303	2.52141
759.503	19.0298				15278.6	3.20098				57.986	2.42687
872.194	19.3722				17580.7	3.23376				62.3262	2.31809
1001.61	19.7208				20270.4	3.26411				69.4533	2.164
1152.53	20.0246				23418.4	3.28637				97.8578	1.74709
1326.19	20.3158				27001.2	3.30596
1522.96	20.6638				31194.5	3.32567
1752.44	20.9465				35967	3.34834
2016.5	21.2511				41469.5	3.37117				Generated by GetData 2.20 on March 23, 2022, 11:48
2320.34	21.5418				47909.9	3.38839
2675.33	21.7994				55239.5	3.40859
3078.45	22.0977				63818.4	3.42892				curve #6
3542.31	22.419				73581.9	3.44643				278.703	15.7868
4084.24	22.7257				85009.4	3.4611				429.763	12.552
4709.08	22.978				98211.7	3.47582				487.627	11.8075
5429.52	23.2331									563.357	10.8554
6260.18	23.491									594.696	10.5285
7217.91	23.7115									650.848	10.0395
8338.88	23.9543									685.677	9.75379
9595.38	24.2203									699.564	9.62215
11041.2	24.5099									765.619	9.17526
12730.4	24.761									884.522	8.50011
14678	24.9934									950.728	8.11911
16923.6	25.2494									1040.5	7.75518
19512.7	25.4864									1159.48	7.2952
22497.9	25.7256									1268.96	6.95638
25939.8	25.9229									1439.82	6.50499
29908.3	26.1218									1575.77	6.16611
34484	26.3223									1956.75	5.4982
39759.7	26.5242									2065.6	5.34171
45842.5	26.7277									2260.64	5.09362
52961.9	26.9099									2801.59	4.5496
61187.1	27.1164									3072.28	4.3383
70548	27.3476									3128.22	4.28703
81341.1	27.5575									3423.6	4.08792
93785.4	27.7689									3746.86	3.89806
										5572.9	3.14707

## Sheet: support chart
Generated by GetData 2.20 on March 26, 2022, 10:10					Generated by GetData 2.20 on March 26, 2022, 10:11					Generated by GetData 2.20 on March 26, 2022, 10:12					Generated by GetData 2.20 on March 26, 2022, 10:14
curve #1					curve #3					curve #5					curve#7
0.001	13.2269				0.00102893	4.0108				0.00656655	1.02706				0.321914	1.51528
0.0011698	13.6006				0.0011698	4.24116				0.00735992	1.08606				0.3557	1.69452
0.00151205	14.2471				0.00132996	4.44314				0.00937856	1.21441				0.410207	1.93057
0.00203985	15.0636				0.00157813	4.7422				0.0124731	1.38344				0.473067	2.1995
0.00299764	16.0752				0.00184609	5.06144				0.0158942	1.54694				0.569401	2.60103
0.00446843	17.3152				0.00209885	5.35214				0.0199669	1.72977				0.695193	3.1337
0.00790374	19.1776				0.00256253	5.76578				0.0220624	1.81219				0.885867	3.88244
0.0165888	21.8403				0.00365989	6.62952				0.0250831	1.95233				1.00715	4.30131
0.0293422	24.1894				0.0056134	7.91188				0.0273233	2.06453				1.22966	5.03928
0.060713	27.2925				0.00801724	9.09713				0.0315103	2.245				2.27006	7.9537
0.107389	30.5112				0.0121225	10.6564				0.0358245	2.41861				3.84715	11.8715
0.17942	33.4807				0.0191308	12.5994				0.0425092	2.67948				5.57353	15.5526
0.321914	37.0816				0.0324217	15.3185				0.0519003	3.02429				9.44566	22.3637
0.530223	40.6909				0.0598535	19.1515				0.067085	3.51015				14.9065	30.1277
1.03629	47.2149				0.0985844	23.0689				0.0807459	3.92514				22.5393	39.1025
1.56692	50.8565				0.171907	28.3096				0.125624	5.33739				33.1226	50.2809
2.33572	54.7795				0.249049	32.2481				0.151205	6.02429
4.01527	60.6727				0.326537	35.724				0.279139	9.33275
5.65356	64.1482				0.365989	37.4256				0.530223	14.5933
9.18012	69.7397									1.06626	23.6851
11.0495	71.7086									2.02536	36.0142
13.1113	72.3719									4.07293	55.7894
16.0079	73.7239									4.63057	60.6669
18.9949	74.4058									4.76451	61.8074
28.3147	77.2119
37.6575	79.3865
52.2717	81.6199				Generated by GetData 2.20 on March 26, 2022, 10:11					Generated by GetData 2.20 on March 26, 2022, 10:12					Generated by GetData 2.20 on March 26, 2022, 10:14
74.6561	83.9146
108.157	86.2729
150.131	88.7001				curve #4					curve #6					curve #8
211.387	91.1947				0.00108931	1.0283				0.0273233	1.02607				3.9024	3.87855
353.173	95.5129				0.00123845	1.07727				0.0324217	1.11574				4.37388	4.37792
504.413	97.287				0.00144874	1.13913				0.039024	1.2246				5.19003	5.2746
					0.00169474	1.20453				0.0483293	1.36935				6.0713	6.12239
					0.00203985	1.28559				0.0624692	1.55998				9.05016	9.05408
Generated by GetData 2.20 on March 26, 2022, 10:10					0.00222203	1.32198				0.0741257	1.71221				12.3845	11.9732
					0.00242048	1.37212				0.0854847	1.82749				17.942	16.5883
					0.00263665	1.42417				0.0971888	1.96882				19.2677	17.5417
curve #2					0.00295521	1.50598				0.113691	2.16095				20.1097	18.0387
0.11866	1.02505				0.00340806	1.62243				0.136843	2.4619				21.2899	18.7233
0.140801	1.09405				0.00393031	1.74789				0.206914	3.25542				23.1913	19.6156
0.164709	1.15686				0.00453259	1.88305				0.340806	4.59472				25.2625	20.5503
0.189949	1.2233				0.00537836	2.04761				0.522717	6.13253				32.6537	24.0752
0.215956	1.28155				0.00629161	2.20592				0.964984	9.50043				39.3031	26.9214
0.259933	1.38061				0.00768155	2.4438				1.52287	13.1616
0.308435	1.45986				0.00937856	2.70734				3.24217	22.3799
0.3557	1.5437				0.0119509	3.05565				5.73474	32.4813				Generated by GetData 2.20 on March 26, 2022, 10:15
0.434281	1.663				0.0170686	3.64688				9.58129	43.7561
0.569401	1.84224				0.01886	3.82063				18.1996	62.9137
0.715302	2.00317				0.0199669	3.92884				24.9049	75.7922				curve #9
1.08157	2.32474				0.0211387	4.07795									10.437	5.62762
1.52287	2.64822				0.0230266	4.27228									12.7427	6.78013
2.02536	2.9611				0.024728	4.47591									16.9474	8.80065
2.73233	3.2802				0.0343245	5.39209									24.9049	12.656
3.33595	3.5337				0.0463057	6.49593									38.7468	19.2466
4.56502	3.98813				0.0690255	8.19858									50.083	24.2937
6.33662	4.50096				0.108931	10.8408									67.5649	32.1264
8.30816	4.98609				0.164709	13.8103									96.4984	45.3477
11.3691	5.57508				0.238621	17.5938
15.3376	6.23371				0.340806	22.4139
22.5393	7.23454				0.434281	26.5046
30.8435	8.08913				0.656655	35.0476
50.083	9.74387				0.836759	41.4439
87.3326	11.9574				0.937856	45.0677
135.871	14.1378
208.394	16.5609
301.909	18.8649
419.074	21.2907
557.353	23.5853
730.764	26.1274
944.566	28.9438
